# Supplementary material for: Transient fertilization of a post-Sturtian Snowball ocean margin with dissolved phosphate by clay minerals
Source: Nat Commun. 2023 Dec 18;14:8418. doi: 10.1038/s41467-023-44240-9 (PMC10728154; doi:10.1038/s41467-023-44240-9)
Supplement: Supplementary file 4 — Dataset 1 [file 41467_2023_44240_MOESM4_ESM.xlsx]

## Sheet: Carbon systematics
		Sample processing: 10% HCl, half a day on hot plate (~70°C), followed by 2 days at room temperature; 3 rinses with DI to neutralise. Nine samples were replicate with reproducible results.
		Sample	Sample mass (mg)	intensity m/z 44 (Vs)	Carbonate (wt.%)	d13C-Carb (permil VPDB)	1 s.d. internal	Organic carbon (wt.%)	d13C-Org (permil VPDB)	d18O-carb (permil VPDB)	1 s.d. internal
		PS-16-01	1.2	15685.3	50	4.63	0.079	0.08	-21.82	-15.09	0.04
		PS-16-02	0.278	14299.7	5	5.14	0.071	0.04	-25.88	-14.75	0.054
		PS-16-10	2.21	14292.4	40	5.64	0.064	0.02	-28.57	-14.49	0.048
		PS-16-11	0.42	17209.2	20	-5.68	0.041	0.04	-27.59	-11.73	0.063
		PS-16-12	0.71	13252.4	50	-7	0.04	-	-	-12.72	0.07
		DD-16-04	0.231	10475.3	ND	-6.555	0.09	0.18	-20.69	-11.869	0.078
		DD-16-06	0.585	17253.2	1.49	-7.02	0.071	0.03	-27.6	-12.186	0.052
		BH-16-03b	4.12	5134.33	0.35	-3.166	0.218	0.03	-27.06	-10.985	0.129
		BH-16-03	2.34	14010	5	-3.088	0.084	0.03	-26.86	-12.282	0.074
		BH-16-02	23.27	9449	5	-2.782	0.16	0.02	-26.86	-9.692	0.099
		Ci-16-01	38	14141.2	2.04	-2.593	0.064	0.02	-27.26	-13.413	0.042
		Ci-16-02	87.1	29326.2	0.39	-3.802	0.046	0.01	-24.67	-11.014	0.077
		BH-16-01	3.69	7713.22	0.01	-6.885	0.118	0.03	-27.39	-15.363	0.152
		Ci-16-23	3.71	29	0.04	-	-	0.01	-24.43	-	-
		PAT1	154.1	5873.22	85	-4.047	0.084	0.02	-27.6	-7.61	0.1
		PAT2	1.14	17095.3	30	-1.141	0.054	0.02	-26.1	-12.361	0.069
		LL-16-01	0.216	17632.9	15	1.573	0.079	-	-11.87	-10.307	0.103
		LL-16-b1	0.511	15131.8	25	0.212	0.068	0.05	-22.96	-7.562	0.057
		LL-16-c	0.712	16755.6	5	-0.133	0.041	0.02	-26.17	-6.482	0.041
		LL-16-d	61.66	95.323	0.01	4.102	0.068	0.05	-27.3	-	-
		LL-16-g	79.14	218.156	-	-	-	0.09	-14.27	-	-
		LL-16-h	166.5	1363	17.6	-	-	0.08	-21.82	-	-
