# Supplementary material for: Transient fertilization of a post-Sturtian Snowball ocean margin with dissolved phosphate by clay minerals
Source: Nat Commun. 2023 Dec 18;14:8418. doi: 10.1038/s41467-023-44240-9 (PMC10728154; doi:10.1038/s41467-023-44240-9)
Supplement: Supplementary file 5 — Dataset 2 [file 41467_2023_44240_MOESM5_ESM.xlsx]

## Sheet: ICP-AES analysis
Measurements were made using an ICP AES - Ultima 2 Horiba Jobin Yvon
	Late post-Snowball												Immediate post-Snowball			Tillites					Pre-Snowball
Major elements (wt.%)	PS-16-00	PS-16-03	PS-16-04	PS-16-05	PS-16-06	PS-16-01	PS-16-08	PS-16-09	PS-16-10	PS-16-11	PS-16-12	PS-16-13	Ci-16-01	BH-16-02	BH-16-03	Port Askaig tillites	Port Askaig tillites	LL-16-a1	LL-16-a2	LL-16-a3	LL-16-d	LL-16-d	LL-16-d	LL-16-e	LL-16-e	LL-16-f	LL-16-f	LL-16-f	LL-16-g	LL-16-h	LL-16-f	LL-16-i	LL-16-j1	LL-16-j2
SiO2	64.2747	6.21259	7.72853	68.6308	90.6031	22.9465	35.4896	9.73115	28.2517	77.4464	33.5514	58.2213	61.6242	61.6845	53.485	67.7494	69.2848	58.6602	56.2716	1.6561	37.7517	6.84711	21.761	44.7703	16.6427	26.2327	57.7433	54.3698	57.9668	67.1769	53.7072	6.11492	2.28876	4.56938
TiO2	0.611055	0.0500874	0.0693082	0.354483	0.0437629	0.179386	0.112387	0.0830491	0.462364	0.0390445	0.326602	0.583888	0.794663	0.893368	0.7866	0.632024	0.36194	0.642478	0.514293	0.0532651	0.144088	0.0275476	0.0923576	0.612371	0.0650146	0.152274	0.903485	0.34176	0.665606	0.708943	0.674934	0.0736155	0.0285841	0.0241207
Al2O3	15.4492	1.03322	1.6172	9.78894	1.11755	4.16272	2.03971	1.58656	7.18293	0.760422	7.30441	12.1792	16.4091	15.4936	15.1306	11.4151	10.871	9.38257	9.01316	0.699674	5.52339	0.420393	2.74577	10.8045	2.0999	3.32639	13.7864	6.50824	16.038	17.201	10.7929	1.07885	0.23534	0.242521
Fe2O3	4.69915	0.35386	0.718084	3.04477	0.482399	2.96605	0.97116	2.04267	9.47164	1.04515	3.04945	4.22612	6.94521	7.46014	7.64103	6.56879	3.85167	6.73562	3.41001	0.950946	2.5628	1.30177	2.11559	16.6564	2.04584	4.89601	12.9492	10.2285	4.10915	3.422	10.6763	1.78751	0.253107	0.934845
MnO	0.00620307	0.0327955	0.055709	0.026625	0.0601738	0.139775	0.0555994	0.159526	0.0895679	0.0274242	0.109457	0.0270453	0.0281095	0.0237524	0.102252	0.0566525	0.0619928	0.0716637	0.0473549	0.0657127	0.11714	0.0741471	0.153832	0.132856	0.18062	0.176697	0.0304997	0.0701035	0.01012	0.00597534	0.0418758	0.440798	0.0176696	0.125639
MgO	2.99655	20.0749	18.7012	3.37262	1.23581	13.1968	1.66684	17.1574	8.89508	1.57814	10.9788	3.80179	2.19506	2.1383	3.79949	2.33841	1.22769	4.23081	5.79681	20.7606	10.4945	19.6891	15.1042	5.67597	16.6228	12.187	2.44628	5.03479	1.34437	1.4821	4.83076	19.3502	0.7998	20.1447
CaO	0.137539	29.3268	28.7269	2.78051	2.05989	21.3708	31.8333	27.4316	15.1478	9.19451	15.2232	4.02525	0.250987	0.655078	3.20849	2.22716	3.35374	5.19603	7.19596	30.1902	15.5857	28.4275	22.3265	5.25489	24.6605	20.5424	1.36776	7.92194	5.36231	<LD	5.14315	28.2928	54.0051	29.7877
Na2O	0.0892673	0.42939	0.393823	0.0783323	0.170441	0.747434	0.19327	0.544215	0.704597	0.00943641	0.0366256	1.3559	1.89912	0.874153	0.698446	2.19389	4.03224	0.818644	1.52089	0.00940074	1.12118	0.0132325	0.0205316	0.0547537	0.08207	1.02186	0.0938093	0.449325	1.24802	1.13819	0.0798701	0.355254	0.00483935	6.36104e-05
K2O	7.33975	0.234125	0.474024	4.57961	0.456684	1.55528	0.833496	0.457227	2.95289	0.296182	3.50358	4.81175	5.81172	6.18491	6.4189	3.19619	1.7025	3.44579	2.75788	0.130506	1.24884	0.137212	0.704701	3.62905	0.0271031	0.167979	5.00783	1.77944	5.0036	5.82699	4.3606	0.200135	0.0649403	0.0200813
P2O5	0.14721	0.0445177	0.0612753	0.151043	0.0263497	0.0859572	0.0543172	0.0725346	0.146134	0.0798906	0.176161	0.191426	0.217979	0.238357	0.285225	0.217341	0.145958	0.228066	0.166033	0.040579	0.0543375	0.031631	0.0351218	0.265385	0.0610891	0.0915146	0.23383	0.145323	0.101313	0.0415181	0.273255	0.0471793	0.0408589	0.0257599
LOI	3.12428	43.104	41.7468	6.03923	3.12234	32.0663	25.0333	40.3937	19.3832	8.52309	24.323	9.37617	2.84158	3.598	7.37103	3.53032	3.86633	9.34775	12.4971	45.7091	24.7574	43.3327	34.7128	10.8469	37.9115	31.2899	5.12315	13.4651	7.23047	2.87484	9.7382	42.684	42.5275	44.5893
Trace and rare elements (ppm)
Rb	287.413	<LD	<LD	131.366	<LD	26.2633	43.9707	<LD	84.5832	<LD	85.4601	138.998	238.219	259.126	283.063	92.5209	42.6891	101.074	80.5629	<LD	26.9917	<LD	<LD	<LD	<LD	<LD	177.323	43.675	177.735	229.031	132.208	<LD	<LD	<LD
Sr	6.18716	255.011	414.399	31.2712	27.3635	300.607	1171.93	314.516	177.259	48.1239	116.315	60.1809	38.7609	71.6531	79.6639	113.751	176.493	112.975	157.247	662.039	436.268	308.258	347.97	249.405	695.744	924.176	512.498	586.599	66.8553	37.1871	234.819	277.066	2387.2	330.248
Ba	423.598	54.2931	1492.12	505.166	538.722	184.994	10120.4	219.798	303.545	49.3624	249.405	644.206	669.525	449.304	383.349	512.431	292.606	511.242	458.692	12.2759	192.768	14.7344	100.592	478.539	6.39467	67.394	1559.08	578.42	404.953	768.189	793.983	50.2299	7.32074	0
Sc	12.4754	0.821117	1.19477	5.55302	0.728466	3.24346	1.64372	1.20674	7.05167	0.604162	5.80838	10.3655	14.6853	14.4109	16.272	11.077	6.67744	11.041	9.12468	0.627103	3.47758	0.289071	1.70707	13.4647	1.41865	5.19171	18.7504	8.7426	11.4128	13.1441	12.2932	0.957024	0.399663	0.128919
V	84.295	6.64071	9.33066	38.3843	7.08119	22.709	14.9525	15.5068	61.4423	6.43488	54.6602	70.7005	80.7816	102.885	91.2184	82.3271	39.5773	89.5201	80.0328	6.04177	21.7577	6.50249	11.5109	95.3688	8.40172	12.7533	157.579	66.9857	64.4912	64.8887	98.4482	5.89015	2.70117	3.04825
Cr	52.59	5.16002	6.41249	33.3718	33.2082	19.2615	12.1326	8.67526	39.0161	7.158	33.0407	60.293	61.0856	61.5182	48.1215	57.8036	30.0449	53.838	46.4479	6.22324	17.3359	3.03425	8.03634	49.8509	13.0802	14.7612	52.6471	28.6499	73.5161	76.8076	50.2557	6.44892	3.5712	3.4407
Co	9.09596	4.52072	5.55665	26.8453	85.4123	5.16124	19.288	3.84501	25.675	54.1278	21.9667	30.9494	26.9629	14.0205	15.8041	20.8941	28.2027	26.4275	33.4866	3.82524	7.20352	6.39712	9.47026	11.3073	7.09525	8.61217	7.98546	22.5912	19.7736	13.1921	15.2206	6.73393	2.37289	5.78654
Ni	9.16628	2.61512	3.34876	10.8985	2.47798	7.78141	3.021	3.62345	54.5477	7.05945	16.0765	29.2761	30.2956	25.5283	31.4868	27.5088	16.8645	19.3288	27.7451	4.96995	8.79386	3.37184	5.22078	24.067	4.82861	6.98194	15.2281	9.68498	26.6882	6.58515	17.5108	3.01275	1.96628	2.87708
Y	21.4207	4.86775	9.07615	15.4736	3.6329	18.201	23.3328	10.1513	27.9103	6.29626	21.2972	19.6648	18.9645	36.9272	34.3589	19.4209	24.2081	14.9187	15.4862	2.82701	9.76625	2.53031	7.05957	17.4775	7.76288	16.9736	15.3026	13.0636	10.4722	14.8782	16.5906	7.92162	2.57761	9.78922
Zr	173.279	11.9719	18.5039	163.133	18.8151	57.7377	76.926	34.6811	177.503	14.7435	94.0782	146.971	181.456	255.69	205.189	153.638	132.849	120.687	129.98	10.95	37.241	7.76803	44.8874	110.373	16.2453	32.3631	161.789	70.575	171.118	195.225	114.901	33.7041	2.39819	2.40598
Nb	21.868	0.334264	1.51567	7.89655	1.02982	3.24317	2.79917	2.39668	13.3983	1.19487	7.28953	13.2223	22.6418	28.7644	25.7205	15.1891	10.6211	13.0259	9.13839	0.906303	1.81787	0.435455	2.01547	10.9656	1.01292	3.22221	12.1338	2.38983	13.3688	18.5798	17.9417	1.08064	0.0865351	0.312905
La	39.1604	3.58489	4.35676	17.6663	5.15023	6.68215	7.56133	5.28771	17.9666	4.92532	12.2277	25.6394	18.5137	54.4871	27.1355	21.1931	21.3887	12.9631	17.5559	1.92583	6.10627	2.09272	4.21647	19.4326	3.76971	7.51897	36.5158	14.3326	17.2749	48.7244	20.683	5.9173	2.07845	3.55349
Ce	79.7136	7.4384	9.128	38.0831	10.5175	14.7852	16.3962	12.6473	34.8073	8.60999	25.1118	53.694	76.843	114.912	57.2528	44.3227	45.2079	28.3441	37.1303	5.01766	11.5368	4.12915	10.6784	38.8666	7.03119	19.7682	72.6578	29.4106	33.4321	99.0403	40.7379	13.1709	6.32212	9.08649
Nd	36.607	3.71863	5.61934	17.6845	4.75924	8.63155	8.56306	5.12179	17.4539	5.10433	13.1772	23.9621	19.4478	54.7503	26.7328	18.8218	20.2855	14.2581	16.4585	2.54167	7.18111	2.69926	5.14749	20.1865	5.07323	10.8835	32.5672	16.5092	16.23	49.0114	20.0866	6.23275	1.54993	4.67006
Sm	6.43385	0.991543	1.14353	3.39923	0.79705	2.237	2.6647	1.25432	3.74775	1.02545	3.05524	4.5547	4.25323	10.7009	5.26775	3.71434	4.35971	2.57689	3.58255	0.303091	1.54565	1.00371	0.779628	3.90562	0.875553	2.23727	6.14804	3.88941	2.80207	9.12304	3.65219	1.36964	0.232704	0.880155
Eu	1.193	0.203954	0.322034	0.619142	0.276176	0.741725	1.60165	0.373763	0.69818	0.246033	0.630148	0.749034	0.696687	1.66174	1.00628	0.694526	0.805622	0.695203	0.651177	0.0515408	0.327127	0.06821	0.234059	0.826532	0.242448	0.55537	1.20907	0.650133	0.28863	1.65202	0.730163	0.105866	0.023565	0.0961394
Gd	5.10329	0.490514	1.16214	2.98183	0.697118	2.87948	3.19868	1.4931	4.49417	1.17004	3.25388	3.96439	4.23068	7.65603	5.71328	2.81998	4.23853	2.8089	3.08768	0	1.47228	0.44326	0.979519	3.60676	1.11465	2.67217	4.03131	2.53627	2.24836	6.483	3.04774	1.08984	0.39455	1.31563
Dy	3.77006	0.838259	1.33851	2.39453	0.606043	3.15405	3.55927	1.68312	4.84158	1.02441	3.44434	3.08429	3.77739	6.39999	5.64936	2.33294	3.92944	2.60182	2.41475	0.49436	1.36202	0.342463	0.91061	3.11932	1.07572	2.71816	2.59924	2.46349	1.85657	3.14355	2.83564	1.17184	0.295319	1.50586
Er	1.8564	0.675324	0.458946	1.5826	0.146583	1.75433	1.99308	1.30847	2.81469	0.379634	2.09792	2.07405	1.60499	3.49506	3.07748	1.10232	2.19829	1.73366	1.67124	0.265622	1.19247	0.357427	0.273856	1.95383	0.451244	1.51973	1.53923	1.35309	1.23129	1.35247	1.60812	0.299593	0.306022	0.564428
Yb	2.46074	0.38664	0.761817	1.56367	0.269476	1.54418	2.27043	0.772716	2.97151	0.592143	1.84537	2.16853	2.23338	3.90493	3.54487	1.3469	2.80359	1.65318	1.74513	0.226674	0.985213	0.168969	0.626899	1.96394	0.62757	1.52	1.84027	1.27269	1.53559	1.76967	1.75655	0.641481	0.15103	0.837318
Th	10.0254	1.06109	1.72949	5.67526	0.794512	2.4991	3.01405	1.56857	8.84949	1.43503	5.13858	9.09314	21.912	17.8138	13.9798	7.01115	24.1809	3.47686	5.38074	0.843457	1.94439	0.209562	1.80228	5.30703	1.43227	2.29158	7.73223	4.17653	9.82954	12.7277	5.46734	2.15724	0.322319	1.41383
