# Supplementary material for: Transient fertilization of a post-Sturtian Snowball ocean margin with dissolved phosphate by clay minerals
Source: Nat Commun. 2023 Dec 18;14:8418. doi: 10.1038/s41467-023-44240-9 (PMC10728154; doi:10.1038/s41467-023-44240-9)
Supplement: Supplementary file 6 — Dataset 3 [file 41467_2023_44240_MOESM6_ESM.xlsx]

## Sheet: Iron speciation
	Concentrations in weight percent
	Iron extraction accordin to Poulton SW, Canfield DE. Development of a sequential extraction procedure for iron: Implications for iron partitioning in continentally derived particulates. Chem. Geol. 214, 209–221 (2005).
	Fe was measured using the Ferrozine method (Viollier et al. 2000. Ferrozine method revisited: Fe(II)/Fe(III) determination in natural waters. Appl. Geochem. 15, 785-790.
		FeCarbonate	FeOxyhydroxide	FeHematite	FeMagnetite	FePyrite (FePy)	FePoorly reactive sheet silicate	FeUnreactive silicate	FeTotal (FeT)	FeHighly reactive (FeHR)	FeHR/FeT	FePy/FeHR
	PS-16-01	0.17052	0.0708801	0.01042	0.089367	0.432472	0.598293	0.531488	1.81407	0.684293	0.377213	0.631999
	PS-16-02	0.966855	0.0335109	0.00696965	-	0.0259021	0.0556787	0.131472	1.22039	1.03324	0.846647	0.0250689
	PS-16-10	0.076952	0.0103127	0.013945	0.000945818	-	0.615681	0.272897	0.989789	0.10121	0.102254	-
	PS-16-11	0.586698	0.124799	0.00269375	0.000287511	1.96694	0.00364348	-	2.28318	2.68113	1.1743	0.733623
	PS-16-12	0.693316	0.130104	0.00782831	0.00525672	1.97568	0.013645	0.748546	3.56912	2.80693	0.786448	0.703858
	DD-16-04	1.02355	0.217839	0.00289819	0.00356559	2.13997	0.0168163	-	3.20939	3.38426	1.05449	0.63233
	DD-16-06	1.06205	0.240025	0.00890493	0.00519932	0.378388	0.19392	0.124064	2.00735	1.68937	0.84159	0.223982
	BH-16-03b	0.0673521	0.56146	0.264232	0.0869753	-	0.646885	2.88931	4.42924	0.893044	0.201625	-
	BH-16-03	0.213876	0.699164	0.382876	0.00577441	-	0.815045	3.82285	5.93381	1.29592	0.218395	-
	BH-16-02	0.0511092	0.457753	0.266008	0.02487	0.0902288	1.03799	3.60839	5.51148	0.865098	0.156963	0.104299
	Ci-16-01	0.0780694	0.396453	0.07920782	0.00604403	0.214885	0.771563	3.57724	5.12347	0.77466	0.151198	0.277393
	Ci-16-02	0.0187204	0.0149708	0.00289732	-	0.155335	0.012934	2.96024	3.16509	0.191924	0.0606376	0.809359
	BH-16-01	0.0759257	0.36972	0.0390095	0.0194721	0.140601	0.760695	2.32411	3.71006	0.625256	0.16853	0.224869
	Ci-16-23	0.0155604	0.818576	0.403297	0.0171609	0.0650469	0.820904	4.74942	6.87281	1.30248	0.189512	0.0499408
	PAT1	0.0462671	2.21897	0.120136	0.00754661	0.10827	1.35487	1.36547	5.22153	2.50119	0.479015	0.0432874
	PAT2	0.181325	0.220998	0.00213602	0.0139988	0.326768	-	-	0.639427	0.731227	1.14357	0.446877
	PAT3	1.06019	0.365543	0.0502675	-	0.0659792	0.976417	1.65521	4.17361	1.54198	0.369459	0.0427886
	LL-16-b1	1.61126	0.819519	0.297541	-	0.111322	3.78705	0.494799	7.12149	2.83965	0.398743	0.0392026
	LL-16-c	1.57704	2.12276	0.314939	0.356287	-	2.44125	4.68382	11.4961	4.37103	0.380218	-
	LL-16-d	0.00723261	0.44654	0.0021335	0.29	0.105648	0.000989214	0.611306	1.17385	0.561554	0.478387	0.188135
	LL-16-g	0.0362838	1.25208	0.0046149	0.034	2.32218	0.00323085		2.62237	3.61516	1.37859	0.642346
	LL-16-h	0.0382796	0.571345	0.0639148	0.00356224	0.245653	0.505815	0.525855	1.95442	0.922755	0.472136	0.266217
