# Supplementary material for: Transient fertilization of a post-Sturtian Snowball ocean margin with dissolved phosphate by clay minerals
Source: Nat Commun. 2023 Dec 18;14:8418. doi: 10.1038/s41467-023-44240-9 (PMC10728154; doi:10.1038/s41467-023-44240-9)
Supplement: Supplementary file 7 — Dataset 4 [file 41467_2023_44240_MOESM7_ESM.xlsx]

## Sheet: P-Fe co-extraction
		Measurements were conducted 0n liquid extractions in ppb by ICP-AES.
		Instrument detection limit for P and Fe was 5.47 ppb and 1.01 ppb, respectively.
		Extractions conducted according to Thompson J et al. Development of a modified SEDEX phosphorus speciation method for ancient rocks and modern iron-rich sediments. Chem. Geol. 524, 383–395 (2019).
		Sample	Fe carbonate P	Fe oxyhydroxide + hematite P	Magnetite P	Hematite P	Sheet silicate P	Carbonate Fe	Oxyhydroxide + hematite Fe	Magnetite Fe	Hematite Fe
		PS16-01	<5.47	11377.5	12439.5	<5.47	55037.3	576962	2.01906e+06	893670	104200
		PS-16-02	<5.47	<5.47	<5.47	<5.47	83908.9	9668548	349101	<1.01	69696.5
		PS-16-10	<5.47	<5.47	22211.9	<5.47	32707.1	3548.1	393526	9458.2	139450
		PS-16-10	<5.47	<5.47	9129.8	<5.47	1583.2	503	385614	14084.5	345236
		PS-16-10	<5.47	<5.47	13870.5	<5.47	<5.47	5870.1	1031272	10023.1	186665
		PS-16-11	<5.47	<5.47	11212.7	<5.47	<5.47	6968.5	178973	2875.1	454608
		PS-16-12	<5.47	<5.47	20239.2	<5.47	<5.47	6036.55	196343	52567.2	78283.2
		DD-16-04	<5.47	<5.47	<5.47	<5.47	<5.47	10235520	204659	35655.9	28981.9
		DD-16-06	<5.47	<5.47	8159.6	<5.47	<5.47	10620480	205572	51993.2	89049.3
		BH16-03b	<5.47	24510.5	<5.47	<5.47	18182.5	731021	1.30415e+06	869753	2642321
		BH16-03	<5.47	<5.47	8961.6	<5.47	16874.8	6624.5	52804.5	57744.1	36105.3
		BH-16-02	<5.47	<5.47	7626.8	<5.47	19677.4	511092	1.05187e+06	182624	2660078
		BH-16-02	<5.47	<5.47	<5.47	<5.47	<5.47	<1.01	31138.7	403486	89302.9
		BH-16-02	<5.47	<5.47	111794	<5.47	<5.47	<1.01	45401.2	159990	81899.6
		Ci-16-01	<5.47	<5.47	<5.47	<5.47	<5.47	780694	345063	24037.4	792078
		Ci-16-01	<5.47	<5.47	<5.47	<5.47	<5.47	11961.3	353820	78.8	<1.01
		Ci-16-01	<5.47	<5.47	57087.9	<5.47	<5.47	<1.01	<1.01	3.16374e+06	<1.01
		Ci-16-03a	<5.47	7483.8	11908.2	<5.47	7197.1	596868	1.82372e+06	8074443	<1.01
		BH-16-01	<5.47	<5.47	101228	<5.47	18241.1	759257	11220.3	194721	<1.01
		Ci-16-23	<5.47	<5.47	95326.4	<5.47	28157.5	155604	66283.7	171609	4032970
		PAT1	<5.47	<5.47	<5.47	<5.47	221196	44070.9	61077.9	57401.8	1201361
		PAT2	<5.47	<5.47	<5.47	<5.47	220540	43053.3	69472.7	139988	21360.2
		PAT3	<5.47	<5.47	<5.47	<5.47	205709	10601900	272648	<1.01	308747
		PAT4	<5.47	<5.47	<5.47	25275.7	<5.47	7203.8	<1.01	<1.01	<1.01
		PAT5	<5.47	<5.47	<5.47	23075.8	<5.47	89174	<1.01	<1.01	30658.4
		LL-16-b1	<5.47	<5.47	15906	<5.47	<5.47	16112650	8195195	107204	2975413
		LL-16-c	<5.47	<5.47	<5.47	<5.47	<5.47	72326.1	4465405	2.76085e+06	72326.1
		LL-16-d	<5.47	<5.47	<5.47	<5.47	<5.47	<1.01	<1.01	2.99143e+06	<1.01
		LL-16-d	<5.47	<5.47	<5.47	<5.47	<5.47	<1.01	502674	1.01819e+06	<1.01
		LL-16-e	<5.47	<5.47	<5.47	<5.47	<5.47	<1.01	<1.01	<1.01	<1.01
		LL-16-e	<5.47	<5.47	<5.47	<5.47	<5.47	<1.01	<1.01	<1.01	<1.01
		LL-16-e	<5.47	<5.47	<5.47	<5.47	<5.47	<1.01	<1.01	<1.01	24073.1
		LL-16-g	<5.47	<5.47	<5.47	<5.47	<5.47	362838	12520750	332937	46149
		LL-16-g	<5.47	<5.47	<5.47	<5.47	<5.47	<1.01	<1.01	339641	<1.01
		LL-16-g	<5.47	<5.47	<5.47	<5.47	<5.47	<1.01	<1.01	344212	<1.01
		LL-16-h	<5.47	<5.47	<5.47	<5.47	<5.47	382796	5713 448	<1.01	1.61892e+06
		LL-16-h	<5.47	<5.47	<5.47	<5.47	<5.47	<1.01	<1.01	<1.01	1.51449e+06
		LL-16-h	<5.47	<5.47	<5.47	<5.47	<5.47	<1.01	<1.01	<1.01	<1.01
