# Supplementary material for: Transient fertilization of a post-Sturtian Snowball ocean margin with dissolved phosphate by clay minerals
Source: Nat Commun. 2023 Dec 18;14:8418. doi: 10.1038/s41467-023-44240-9 (PMC10728154; doi:10.1038/s41467-023-44240-9)
Supplement: Supplementary file 8 — Dataset 5 [file 41467_2023_44240_MOESM8_ESM.xlsx]

## Sheet: Semi quantitative XRD data
				Concentrations are in weight percent
				Samples	Quartz	Illite	Calcite	Albite	Kaolinite	Dolomite	Microcline	Pyrite	Hematite
				PS-16-11		9	9	7	nd	40	-	2	-
				PS-16-12	36	8	-	-	2	50	-	-	-
				PS-16-13	50	11	-	11	-	18	7	3	-
				BH-16-03	53	23	-	8	-	13	-	-	3
				BH-16-02	68	17	-	11	2	-	-	-	2
				Ci-16-01	53	35	-	-	-	-	-	-	-
				PAT1	41	5	5	46	2	1	-	-	-
				PAT2	48	14	7	25	4	2	-	-	-
				PAT3	54	16	-	7	2	21	-	-	-
				LL-16-g	55	18	-	12	1	-	-	-	1
				LL-16-i	5	1	-	3	-	91	-	-	-
				LL-16-j	1	-	1	-	-	98	-	-	-
