# Supplementary material for: Transient fertilization of a post-Sturtian Snowball ocean margin with dissolved phosphate by clay minerals
Source: Nat Commun. 2023 Dec 18;14:8418. doi: 10.1038/s41467-023-44240-9 (PMC10728154; doi:10.1038/s41467-023-44240-9)
Supplement: Supplementary file 9 — Dataset 6 [file 41467_2023_44240_MOESM9_ESM.xlsx]

## Sheet: Fe isotopes
		Sample	Redox	δ56/54Fe (‰ IRMM)	2sd	δ57/54Fe (‰ IRMM)	2sd
		PS16-01	Anoxic/ferruginous	0.215405	0.0546756	0.318885	0.136816
		PS16-02	Anoxic/ferruginous	-0.18805	0.0546756	-0.256793	0.136816
		PS16-10	Oxic?/ferruginous	0.119779	0.0546756	0.212694	0.136816
		PS16-11	Anoxic/ferruginous	0.140901	0.0546756	0.198061	0.136816
		PS16-12	Anoxic/ferruginous	0.515277	0.0546756	0.758009	0.136816
		DD16-04	Anoxic/ferruginous	0.275879	0.0546756	0.418602	0.136816
		DD16-06	Anoxic/ferruginous	0.0758708	0.0546756	0.129451	0.136816
		BH16-03b	Oxic/ferruginous	0.39454	0.0546756	0.514662	0.136816
		BH16-03	Oxic/ferruginous	0.107516	0.0546756	0.12859	0.136816
		BH16-02	Oxic/ferruginous	0.206767	0.0546756	0.360963	0.136816
		Ci16-01	Oxic/ferruginous	0.127659	0.0546756	0.145099	0.136816
		BH16-01	Oxic/ferruginous	0.185125	0.0546756	0.295016	0.136816
		CI16-02	Anoxic/ferruginous	0.0286997	0.0546756	0.00057598	0.136816
		Cl16-03b	Anoxic/ferruginous	0.139915	0.0546756	0.174786	0.136816
		LL16-a	Anoxic/ferruginous	0.316556	0.0546756	0.472251	0.136816
		LL16-b1	Anoxic/ferruginous	-0.364641	0.0546756	-0.505009	0.136816
		LL16-01	Anoxic/ferruginous	0.0182838	0.0546756	0.0191661	0.136816
		LL16-c	Anoxic/ferruginous	0.0330447	0.0546756	-0.0394956	0.136816
		LL16-d	Anoxic/ferruginous	0.605696	0.0546756	0.871407	0.136816
		LL16-g	Anoxic/ferruginous	0.0884318	0.0873112	0.1412	0.153611
		LL16-h	Anoxic/ferruginous	0.272097	0.0546756	0.437541	0.136816
		LL-16-i	Anoxic/ferruginous	0.209866	0.0546756	0.339612	0.136816
